# Supplementary material for: Ongoing Recombination in SARS-CoV-2 Revealed through Genealogical Reconstruction
Source: Mol Biol Evol. 2022 Feb 2;39(2):msac028. doi: 10.1093/molbev/msac028 (PMC8841603; doi:10.1093/molbev/msac028)
Supplement: msac028_Supplementary_Data [file msac028_supplementary_data.zip]

Archive with 7 entries (7 files):
- cpl-natbib.sty
- crop.sty
- epstopdf.sty
- MBE.cls
- natbib.bst
- refs.bib
- supplementary_information.pdf
