# Supplementary material for: Ongoing Recombination in SARS-CoV-2 Revealed through Genealogical Reconstruction
Source: Mol Biol Evol. 2022 Feb 2;39(2):msac028. doi: 10.1093/molbev/msac028 (PMC8841603; doi:10.1093/molbev/msac028)
Supplement: msac028_Supplementary_Data [file msac028_supplementary_data.zip › refs.bib]

@article{viruses_recombine,
  title={Why do {RNA} viruses recombine?},
  author={Simon-Loriere, Etienne and Holmes, Edward C},
  journal={Nature Reviews Microbiology},
  volume={9},
  number={8},
  pages={617--626},
  year={2011},
  publisher={Nature Publishing Group}
}

@article{mcvean,
  title={A coalescent-based method for detecting and estimating recombination from gene sequences},
  author={McVean, Gil and Awadalla, Philip and Fearnhead, Paul},
  journal={Genetics},
  volume={160},
  number={3},
  pages={1231--1241},
  year={2002},
  publisher={Genetics Soc America}
}

@book{heinbook,
  title={Gene genealogies, variation and evolution: a primer in coalescent theory},
  author={Hein, Jotun and Schierup, Mikkel and Wiuf, Carsten},
  year={2004},
  publisher={Oxford University Press},
  address={New York}
}

@inproceedings{graphviz,
  title={Graphviz and {D}ynagraph: {S}tatic and dynamic graph drawing tools},
  author={Ellson, John and Gansner, Emden R and Koutsofios, Eleftherios and North, Stephen C and Woodhull, Gordon},
  booktitle={Graph drawing software},
  pages={127--148},
  year={2004},
  publisher={Springer}
}

@article{homoplasytest,
  title={Detecting recombination from gene trees},
  author={Maynard Smith, J and Smith, Noel H},
  journal={Molecular Biology and Evolution},
  volume={15},
  number={5},
  pages={590--599},
  year={1998}
}

@inproceedings{wabi,
  title={Parsimonious reconstruction of sequence evolution and haplotype blocks},
  author={Song, Yun S and Hein, Jotun},
  booktitle={International Workshop on Algorithms in Bioinformatics},
  pages={287--302},
  year={2003},
  organization={Springer}
}

@article{naturepaper,
  title={Recombination should not be an afterthought},
  author={Neches, Russell Y and McGee, Matthew D and Kyrpides, Nikos C},
  journal={Nature Reviews Microbiology},
  volume={18},
  number={11},
  pages={606--606},
  year={2020},
  publisher={Nature Publishing Group}
}

@article{vaninsberghe,
    author = {VanInsberghe, David and Neish, Andrew S and Lowen, Anice C and Koelle, Katia},
    title = {Recombinant {SARS-CoV-2} genomes circulated at low levels over the first year of the pandemic},
    journal = {Virus Evolution},
    volume = {7},
    number = {2},
    year = {2021},
    month = {07},
    issn = {2057-1577},
    note = {veab059}
}


@article{bolotie,
    author = {Varabyou, Ales and Pockrandt, Christopher and Salzberg, Steven L and Pertea, Mihaela},
    title = {Rapid detection of inter-clade recombination in {SARS-CoV-2} with Bolotie},
    journal = {Genetics},
    volume = {218},
    number = {3},
    year = {2021},
    month = {06},
    issn = {1943-2631},
    note = {iyab074},
}


@article{yi,
  title={2019 novel coronavirus is undergoing active recombination},
  author={Yi, Huiguang},
  journal={Clinical Infectious Diseases},
  volume = {71},
  number = {15},
  pages={884--887},
  year={2020}
}


@misc{virological,
  title={Issues with {SARS-CoV-2} sequencing data},
  author={De Maio, Nicola and Walker, Conor and Borges, Rui and Weilguny, Lukas and Slodkowicz, Greg and Goldman, Nick},
  howpublished={\url{virological.org/t/issues-with-sars-cov-2-sequencing-data/473}},
  year={2020}
}

@article{snp-sites,
  title={{SNP}-sites: {R}apid efficient extraction of {SNP}s from multi-{FASTA} alignments},
  author={Page, Andrew J and Taylor, Ben and Delaney, Aidan J and Soares, Jorge and Seemann, Torsten and Keane, Jacqueline A and Harris, Simon R},
  journal={Microbial Genomics},
  volume={2},
  number={4},
  year={2016},
  publisher={Microbiology Society}
}

@article{gisaid,
  title={Data, disease and diplomacy: {GISAID}'s innovative contribution to global health},
  author={Elbe, Stefan and Buckland-Merrett, Gemma},
  journal={Global Challenges},
  volume={1},
  number={1},
  pages={33--46},
  year={2017},
  publisher={Wiley Online Library}
}

@article{posada_crandall_sim,
  title={Evaluation of methods for detecting recombination from {DNA} sequences: {C}omputer simulations},
  author={Posada, David and Crandall, Keith A},
  journal={PNAS},
  volume={98},
  number={24},
  pages={13757--13762},
  year={2001},
  publisher={National Acad Sciences}
}

@article{posada_crandall_dat,
  title={Evaluation of methods for detecting recombination from {DNA} sequences: {E}mpirical data},
  author={Posada, David},
  journal={Molecular Biology and Evolution},
  volume={19},
  number={5},
  pages={708--717},
  year={2002},
  publisher={Oxford University Press}
}

@misc{wavethresh,
  title={{W}avethresh: {W}avelets statistics and transforms, v.4.6.8},
  author={Nason, Guy and others},
  year={2010},
  howpublished={\url{CRAN.R-project.org/package=wavethresh}}
}


@article {kwarg,
	author = {Ignatieva, Anastasia and Lyngs{\o}, Rune B. and Jenkins, Paul A. and Hein, Jotun},
	title = {{KwARG}: {P}arsimonious reconstruction of ancestral recombination graphs with recurrent mutation},
	year = {2021},
	volume = {37},
	number = {19},
	journal = {Bioinformatics},
	pages={3277--3284}
}


@article{mafft,
  title={{MAFFT} multiple sequence alignment software version 7: {I}mprovements in performance and usability},
  author={Katoh, Kazutaka and Standley, Daron M},
  journal={Molecular Biology and Evolution},
  volume={30},
  number={4},
  pages={772--780},
  year={2013},
  publisher={Society for Molecular Biology and Evolution}
}

@article{seqkit,
  title={{S}eq{K}it: {A} cross-platform and ultrafast toolkit for {FASTA/Q} file manipulation},
  author={Shen, Wei and Le, Shuai and Li, Yan and Hu, Fuquan},
  journal={PLOS ONE},
  volume={11},
  number={10},
  pages={e0163962},
  year={2016},
  publisher={Public Library of Science San Francisco, CA USA}
}

@article{blast,
  title={{BLAST+}: {A}rchitecture and applications},
  author={Camacho, Christiam and Coulouris, George and Avagyan, Vahram and Ma, Ning and Papadopoulos, Jason and Bealer, Kevin and Madden, Thomas L},
  journal={BMC Bioinformatics},
  volume={10},
  number={1},
  pages={421},
  year={2009},
  publisher={Springer}
}

@article{bayeswaves,
  title={Empirical {B}ayes selection of wavelet thresholds},
  author={Johnstone, Iain M and Silverman, Bernard W},
  journal={Annals of Statistics},
  pages={1700--1752},
  year={2005},
  publisher={JSTOR}
}

@article{ebayesthresh,
  title={{EbayesThresh}: {R} and {S-P}lus programs for empirical {B}ayes thresholding},
  author={Johnstone, Iain M and Silverman, Bernard W},
  journal={Journal of Statistical Software},
  volume={12},
  pages={1--38},
  year={2005},
  publisher={Citeseer}
}

@article{daub,
  title={Orthonormal bases of compactly supported wavelets},
  author={Daubechies, Ingrid},
  journal={Communications on Pure and Applied Mathematics},
  volume={41},
  number={7},
  pages={909--996},
  year={1988},
  publisher={Wiley Online Library}
}

@article {sa_strain,
	author = {Tegally, Houriiyah and Wilkinson, Eduan and Giovanetti, Marta and Iranzadeh, Arash and Fonseca, Vagner and Giandhari, Jennifer and Doolabh, Deelan and Pillay, Sureshnee and San, Emmanuel James and Msomi, Nokukhanya and Mlisana, Koleka and von Gottberg, Anne and Walaza, Sibongile and Allam, Mushal and Ismail, Arshad and Mohale, Thabo and Glass, Allison J and Engelbrecht, Susan and Van Zyl, Gert and Preiser, Wolfgang and Petruccione, Francesco and Sigal, Alex and Hardie, Diana and Marais, Gert and Hsiao, Marvin and Korsman, Stephen and Davies, Mary-Ann and Tyers, Lynn and Mudau, Innocent and York, Denis and Maslo, Caroline and Goedhals, Dominique and Abrahams, Shareef and Laguda-Akingba, Oluwakemi and Alisoltani-Dehkordi, Arghavan and Godzik, Adam and Wibmer, Constantinos Kurt and Sewell, Bryan Trevor and Louren{\c c}o, Jos{\'e} and Alcantara, Luiz Carlos Junior and Pond, Sergei L Kosakovsky and Weaver, Steven and Martin, Darren and Lessells, Richard J and Bhiman, Jinal N and Williamson, Carolyn and de Oliveira, Tulio},
	title = {Emergence and rapid spread of a new severe acute respiratory syndrome-related coronavirus 2 {(SARS-CoV-2)} lineage with multiple spike mutations in {S}outh {A}frica},
	elocation-id = {2020.12.21.20248640},
	year = {2020},
	doi = {10.1101/2020.12.21.20248640},
	publisher = {Cold Spring Harbor Laboratory Press},
	journal = {medRxiv}
}

@misc{e_strain,
  title={Preliminary genomic characterisation of an emergent {SARS-CoV-2} lineage in the {UK} defined by a novel set of spike mutations},
  author={Rambaut, A and Loman, N and Pybus, O and Barclay, W and Barrett, J and Carabelli, A and Connor, T and Peacock, T and Robertson, DL and Volz, E},
  year={2020},
  howpublished={\url{virological.org/t/preliminary-genomic-characterisation-of-an-emergent-sars-cov-2-lineage-in-the-uk-defined-by-a-novel-set-of-spike-mutations/563}}
}

@article{schieruphein,
  title={Consequences of recombination on traditional phylogenetic analysis},
  author={Schierup, Mikkel H and Hein, Jotun},
  journal={Genetics},
  volume={156},
  number={2},
  pages={879--891},
  year={2000},
  publisher={Genetics Soc America}
}

@article{worobey,
  title={A novel approach to detecting and measuring recombination: {N}ew insights into evolution in viruses, bacteria, and mitochondria},
  author={Worobey, Michael},
  journal={Molecular Biology and Evolution},
  volume={18},
  number={8},
  pages={1425--1434},
  year={2001},
  publisher={Oxford University Press}
}


@article{posadacrandall,
  title={The effect of recombination on the accuracy of phylogeny estimation},
  author={Posada, David and Crandall, Keith A},
  journal={Journal of Molecular Evolution},
  volume={54},
  number={3},
  pages={396--402},
  year={2002},
  publisher={Springer}
}


@article{su,
  title={Epidemiology, genetic recombination, and pathogenesis of coronaviruses},
  author={Su, Shuo and Wong, Gary and Shi, Weifeng and Liu, Jun and Lai, Alexander CK and Zhou, Jiyong and Liu, Wenjun and Bi, Yuhai and Gao, George F},
  journal={Trends in Microbiology},
  volume={24},
  number={6},
  pages={490--502},
  year={2016},
  publisher={Elsevier}
}

@article{korber,
title = {Tracking changes in {SARS-CoV-2} {S}pike: {E}vidence that {D614G} increases infectivity of the {COVID-19} virus},
journal = "Cell",
volume = "182",
number = "4",
pages = "812 - 827.e19",
year = "2020",
author = "Bette Korber and Will M. Fischer and Sandrasegaram Gnanakaran and Hyejin Yoon and James Theiler and Werner Abfalterer and Nick Hengartner and Elena E. Giorgi and Tanmoy Bhattacharya and Brian Foley and Kathryn M. Hastie and Matthew D. Parker and David G. Partridge and Cariad M. Evans and Timothy M. Freeman and Thushan I. {de Silva} and Adrienne Angyal and Rebecca L. Brown and Laura Carrilero and Luke R. Green and Danielle C. Groves and Katie J. Johnson and Alexander J. Keeley and Benjamin B. Lindsey and Paul J. Parsons and Mohammad Raza and Sarah Rowland-Jones and Nikki Smith and Rachel M. Tucker and Dennis Wang and Matthew D. Wyles and Charlene McDanal and Lautaro G. Perez and Haili Tang and Alex Moon-Walker and Sean P. Whelan and Celia C. LaBranche and Erica O. Saphire and David C. Montefiori"
}

@misc{wang,
  title={Testing recombination in the pandemic {SARS-CoV-2} strains},
  author={Wang, Hongru and Kosakovsky Pond, Sergei L and Nekrutenko, Anton and Nielsen, Rasmus},
  howpublished={\url{virological.org/t/testing-recombination-in-the-pandemic-sars-cov-2-strains/492}},
  year={2020}
}

@article{nie,
  title={Phylogenetic and phylodynamic analyses of {SARS-CoV-2}},
  author={Nie, Qing and Li, Xingguang and Chen, Wei and Liu, Dehui and Chen, Yingying and Li, Haitao and Li, Dongying and Tian, Mengmeng and Tan, Wei and Zai, Junjie},
  journal={Virus Research},
  volume={287},
  pages={198098},
  year={2020},
  publisher={Elsevier}
}

@article {richard,
	author = {Richard, Damien and Owen, Christopher J. and {van Dorp}, Lucy and Balloux, Fran{\c c}ois},
	title = {No detectable signal for ongoing genetic recombination in {SARS-CoV-2}},
	elocation-id = {2020.12.15.422866},
	year = {2020},
	doi = {10.1101/2020.12.15.422866},
	publisher = {Cold Spring Harbor Laboratory},
	journal = {bioRxiv}
}


@article{vandorp,
  title={No evidence for increased transmissibility from recurrent mutations in {SARS-CoV-2}},
  author={{van Dorp}, Lucy and Richard, Damien and Tan, Cedric CS and Shaw, Liam P and Acman, Mislav and Balloux, Fran{\c{c}}ois},
  journal={Nature Communications},
  volume = {11},
  number = {5986},
  year={2020}
}

@article{superinfection,
  title={Case report: {C}hange of dominant strain during dual {SARS-CoV-2} infection},
  author={Samoilov, Andrei E and Kaptelova, Valeriia V and Bukharina, Anna Y and Shipulina, Olga Y and Korneenko, Elena V and Saenko, Stepan S and Lukyanov, Alexander V and Grishaeva, Antonina A and Ploskireva, Antonina A and Speranskaya, Anna S and others},
  journal={BMC Infectious Diseases},
  volume={21},
  number={959},
  year={2021},
  publisher={BioMed Central}
}

@article{hudsonkaplan,
  title={Statistical properties of the number of recombination events in the history of a sample of {DNA} sequences},
  author={Hudson, Richard R and Kaplan, Norman L},
  journal={Genetics},
  volume={111},
  number={1},
  pages={147--164},
  year={1985},
  publisher={Genetics Soc America}
}

@book{wavelets,
  title={Wavelet methods in statistics with {R}},
  author={Nason, Guy},
  year={2008},
  publisher={Springer Science \& Business Media}
}

@article{wu,
  title={A new coronavirus associated with human respiratory disease in China},
  author={Wu, Fan and Zhao, Su and Yu, Bin and Chen, Yan-Mei and Wang, Wen and Song, Zhi-Gang and Hu, Yi and Tao, Zhao-Wu and Tian, Jun-Hua and Pei, Yuan-Yuan and others},
  journal={Nature},
  volume={579},
  number={7798},
  pages={265--269},
  year={2020},
  publisher={Nature Publishing Group}
}

@article{parida,
  title={Variant analysis of {SARS-CoV-2} genomes},
  author={Koyama, Takahiko and Platt, Daniel and Parida, Laxmi},
  journal={Bulletin of the World Health Organization},
  volume={98},
  number={7},
  pages={495},
  year={2020},
  publisher={World Health Organization}
}

@article{simmonds,
  title={Rampant {C}$\rightarrow${U} hypermutation in the genomes of {SARS-CoV-2} and other coronaviruses: {C}auses and consequences for their short- and long-term evolutionary trajectories},
  author={Simmonds, P},
  journal={mSphere},
  volume={5},
  number={3},
  year={2020},
  publisher={American Society for Microbiology}
}


@misc{newstrain_transmission,
  title={Transmission of {SARS-CoV-2} Lineage {B.1.1.7} in {E}ngland: {I}nsights from linking epidemiological and genetic data},
  author={Volz, Erik and
Mishra, Swapnil and
Chand, Meera and
Barrett, Jeffrey C. and
Johnson, Robert and
Geidelberg, Lily and
Hinsley, Wes R and
Laydon, Daniel J and
Dabrera, Gavin and
O'Toole, \'{A}ine and
Amato, Roberto and
Ragonnet-Cronin, Manon and
Harrison, Ian and
Jackson, Ben and
Ariani, Cristina V. and
Boyd, Olivia and
Loman, Nicholas J and
McCrone, John T and
Gon\c{c}alves, S\'{o}nia and
Jorgensen, David and
Myers, Richard and
Hill, Verity and
Jackson, David K. and
Gaythorpe, Katy and
Groves, Natalie and
Sillitoe, John and
Kwiatkowski, Dominic P and
{The COVID-19 Genomics UK (COG-UK) consortium} and
Flaxman, Seth and
Ratmann, Oliver and
Bhatt, Samir and
Hopkins, Susan and
Gandy, Axel and
Rambaut, Andrew and
Ferguson, Neil M },
  howpublished={\url{www.imperial.ac.uk/mrc-global-infectious-disease-analysis/covid-19/report-42-sars-cov-2-variant/}},
  year={2020}
}

@article{tang,
  title={On the origin and continuing evolution of {SARS-CoV-2}},
  author={Tang, Xiaolu and Wu, Changcheng and Li, Xiang and Song, Yuhe and Yao, Xinmin and Wu, Xinkai and Duan, Yuange and Zhang, Hong and Wang, Yirong and Qian, Zhaohui and others},
  journal={National Science Review},
  volume={7},
  number={6},
  pages={1012--1023},
  year={2020}
}


@inproceedings{griffiths_marjoram,
title = "An ancestral recombination graph",
author = {Griffiths, Robert C and Marjoram, Paul},
editor= {Donnelly, Peter and Tavar{\'e}, Simon},
year = "1997",
pages = "257--270",
booktitle = "Progress in population genetics and human evolution",
publisher = "Springer",
address = "New York"
}


@article{newpaper,
title = {Generation and transmission of interlineage recombinants in the {SARS-CoV-2} pandemic},
journal = {Cell},
year = {2021},
doi = {10.1016/j.cell.2021.08.014},
note = {In press},
author = {Ben Jackson and Maciej F. Boni and Matthew J. Bull and Amy Colleran and Rachel M. Colquhoun and Alistair C. Darby and Sam Haldenby and Verity Hill and Anita Lucaci and John T. McCrone and Samuel M. Nicholls and Ãine OâToole and Nicole Pacchiarini and Radoslaw Poplawski and Emily Scher and Flora Todd and Hermione J. Webster and Mark Whitehead and Claudia Wierzbicki and Nicholas J. Loman and Thomas R. Connor and David L. Robertson and Oliver G. Pybus and Andrew Rambaut},
keywords = {SARS-CoV-2, genomics, evolution, recombination, genomic epidemiology, B.1.1.7, variants}
}

@article{biopaper,
  title={The coronavirus proofreading exoribonuclease mediates extensive viral recombination},
  author={Gribble, Jennifer and Stevens, Laura J and Agostini, Maria L and Anderson-Daniels, Jordan and Chappell, James D and Lu, Xiaotao and Pruijssers, Andrea J and Routh, Andrew L and Denison, Mark R},
  journal={{PLOS} {P}athogens},
  volume={17},
  number={1},
  pages={e1009226},
  year={2021},
  publisher={Public Library of Science}
}

@article{ncbivirus,
  title={Virus Variation Resource--improved response to emergent viral outbreaks},
  author={Hatcher, Eneida L and Zhdanov, Sergey A and Bao, Yiming and Blinkova, Olga and Nawrocki, Eric P and Ostapchuck, Yuri and Sch{\"a}ffer, Alejandro A and Brister, J Rodney},
  journal={Nucleic {A}cids {R}esearch},
  volume={45},
  number={D1},
  pages={D482--D490},
  year={2017},
  publisher={Oxford University Press}
}

@article{mers1,
  title={Evolutionary dynamics of MERS-CoV: potential recombination, positive selection and transmission},
  author={Zhang, Zhao and Shen, Libing and Gu, Xun},
  journal={Scientific {R}eports},
  volume={6},
  number={1},
  pages={1--10},
  year={2016},
  publisher={Nature Publishing Group}
}

@article{mers2,
  title={MERS-CoV recombination: implications about the reservoir and potential for adaptation},
  author={Dudas, Gytis and Rambaut, Andrew},
  journal={Virus {E}volution},
  volume={2},
  number={1},
  year={2016},
  publisher={Oxford University Press}
}

@article{mers3,
  title={Co-circulation of three camel coronavirus species and recombination of MERS-CoVs in Saudi Arabia},
  author={Sabir, Jamal SM and Lam, Tommy T-Y and Ahmed, Mohamed MM and Li, Lifeng and Shen, Yongyi and Abo-Aba, Salah EM and Qureshi, Muhammd I and Abu-Zeid, Mohamed and Zhang, Yu and Khiyami, Mohammad A and others},
  journal={Science},
  volume={351},
  number={6268},
  pages={81--84},
  year={2016},
  publisher={American Association for the Advancement of Science}
}

@article{msprime,
  title={Efficient coalescent simulation and genealogical analysis for large sample sizes},
  author={Kelleher, Jerome and Etheridge, Alison M and McVean, Gilean},
  journal={PLoS {C}omputational {B}iology},
  volume={12},
  number={5},
  pages={e1004842},
  year={2016},
  publisher={Public Library of Science San Francisco, CA USA}
}

@article{nextstrain,
  title={Nextstrain: {R}eal-time tracking of pathogen evolution},
  author={Hadfield, James and Megill, Colin and Bell, Sidney M and Huddleston, John and Potter, Barney and Callender, Charlton and Sagulenko, Pavel and Bedford, Trevor and Neher, Richard A},
  journal={Bioinformatics},
  volume={34},
  number={23},
  pages={4121--4123},
  year={2018},
  publisher={Oxford University Press}
}

@article{li,
  title={Early transmission dynamics in Wuhan, China, of novel coronavirus--infected pneumonia},
  author={Li, Qun and Guan, Xuhua and Wu, Peng and Wang, Xiaoye and Zhou, Lei and Tong, Yeqing and Ren, Ruiqi and Leung, Kathy SM and Lau, Eric HY and Wong, Jessica Y and others},
  journal={New England {J}ournal of {M}edicine},
  year={2020},
  publisher={Mass Medical Soc}
}

@article{paden,
  title={Zoonotic origin and transmission of Middle East respiratory syndrome coronavirus in the UAE},
  author={Paden, CR and Yusof, MFBM and Al Hammadi, ZM and Queen, K and Tao, Y and Eltahir, YM and Elsayed, EA and Marzoug, BA and Bensalah, OKA and Khalafalla, AI and others},
  journal={Zoonoses and public health},
  volume={65},
  number={3},
  pages={322--333},
  year={2018},
  publisher={Wiley Online Library}
}

@article{vandorp_rm,
  title={Emergence of genomic diversity and recurrent mutations in {SARS-CoV-2}},
  author={{van Dorp}, Lucy and Acman, Mislav and Richard, Damien and Shaw, Liam P and Ford, Charlotte E and Ormond, Louise and Owen, Christopher J and Pang, Juanita and Tan, Cedric CS and Boshier, Florencia AT and others},
  journal={Infection, Genetics and Evolution},
  volume={83},
  pages={104351},
  year={2020},
  publisher={Elsevier}
}

@article{pnasletter,
  title={A consideration of within-host human cytomegalovirus genetic variation},
  author={Jensen, Jeffrey D and Kowalik, Timothy F},
  journal={PNAS},
  volume={117},
  number={2},
  pages={816--817},
  year={2020},
  publisher={National Acad Sciences}
}


@article{fitdistrplus,
  title={fitdistrplus: An {R} package for fitting distributions},
  author={Delignette-Muller, Marie Laure and Dutang, Christophe and others},
  journal={Journal of Statistical Software},
  volume={64},
  number={4},
  pages={1--34},
  year={2015}
}

@article{nextstrain2,
  title={Tree{T}ime: {M}aximum-likelihood phylodynamic analysis},
  author={Sagulenko, Pavel and Puller, Vadim and Neher, Richard A},
  journal={Virus Evolution},
  volume={4},
  number={1},
  pages={vex042},
  year={2018},
  publisher={Oxford University Press}
}

@article{argweaver,
  title={Genome-wide inference of ancestral recombination graphs},
  author={Rasmussen, Matthew D and Hubisz, Melissa J and Gronau, Ilan and Siepel, Adam},
  journal={PLoS Genetics},
  volume={10},
  number={5},
  pages={e1004342},
  year={2014},
  publisher={Public Library of Science}
}


@inproceedings{beagle,
  title={Minimum recombination histories by branch and bound},
  author={Lyngs{\o}, Rune B and Song, Yun S and Hein, Jotun},
  booktitle={International Workshop on Algorithms in Bioinformatics},
  pages={239--250},
  year={2005},
  organization={Springer}
}

@article{tsinfer,
  title={Inferring whole-genome histories in large population datasets},
  author={Kelleher, Jerome and Wong, Yan and Wohns, Anthony W and Fadil, Chaimaa and Albers, Patrick K and McVean, Gil},
  journal={Nature Genetics},
  volume={51},
  number={9},
  pages={1330--1338},
  year={2019},
  publisher={Nature Publishing Group}
}

@article{relate,
  title={A method for genome-wide genealogy estimation for thousands of samples},
  author={Speidel, Leo and Forest, Marie and Shi, Sinan and Myers, Simon R},
  journal={Nature Genetics},
  volume={51},
  number={9},
  pages={1321--1329},
  year={2019},
  publisher={Nature Publishing Group}
}
